# Supplementary material for: Vowel Length Expands Perceptual and Emotional Evaluations in Written Japanese Sound-Symbolic Words
Source: Behav Sci (Basel). 2021 Jun 21;11(6):90. doi: 10.3390/bs11060090 (PMC8234476; doi:10.3390/bs11060090)
Supplement: Supplementary file 1 [file behavsci-11-00090-s001.zip]

Archive with 1 entries (1 files):
- behavsci-1220053-supplementary.pdf
